# Supplementary material for: Nonsense-Mediated mRNA Decay Impacts MSI-Driven Carcinogenesis and Anti-Tumor Immunity in Colorectal Cancers
Source: PLoS One. 2008 Jul 9;3(7):e2583. doi: 10.1371/journal.pone.0002583 (PMC2440797; doi:10.1371/journal.pone.0002583)
Supplement: Table S2 — List of the target genes containing coding microsatellite sequences and up-regulated following UPF1 silencing in HCT116. In each case, the number of the exon containing the longer coding repeat tract is indicated. (0.09 MB XLS) [file pone.0002583.s002.xls]

## Sheet: Supplementary Table 2
List of the target genes containing coding microsatellite sequences and up—regulated following UPF1 silencing in HCT116
Gene ID	Exon ID	Exon Number	A	T	G	C
ENSG00000003436	ENSE00000883195	3	7
ENSG00000003436	ENSE00000883195	4	7
ENSG00000004766	ENSE00001277100	21		8
ENSG00000005483	ENSE00001337930	2		7
ENSG00000005483	ENSE00001352042	7	7
ENSG00000005483	ENSE00001352042	8	7
ENSG00000005483	ENSE00001419259	14	7
ENSG00000005483	ENSE00001210513	13	7
ENSG00000005483	ENSE00001210513	14	7
ENSG00000005483	ENSE00001211880	19	7
ENSG00000005483	ENSE00001211880	20	7
ENSG00000005700	ENSE00000759630	12		7
ENSG00000005700	ENSE00000759703	26	7
ENSG00000006327	ENSE00001371809	1			8
ENSG00000006530	ENSE00001089979	4	7
ENSG00000006576	ENSE00001127284	11		8
ENSG00000006576	ENSE00001127284	12		8
ENSG00000006576	ENSE00001127284	15		8
ENSG00000006652	ENSE00000717356	9		7
ENSG00000006652	ENSE00000881862	10	7
ENSG00000006715	ENSE00000679027	13	7
ENSG00000006715	ENSE00000679027	14	7
ENSG00000007168	ENSE00000668672	8	7
ENSG00000007168	ENSE00000668672	9	7
ENSG00000007168	ENSE00000668665	3	8
ENSG00000007168	ENSE00000668665	4	8
ENSG00000009413	ENSE00000762070	13	7	7		7
ENSG00000009413	ENSE00000762070	14	7	7		7
ENSG00000009413	ENSE00000762070	15	7	7		7
ENSG00000009413	ENSE00000762067	14	7
ENSG00000009413	ENSE00000762067	15	7
ENSG00000009413	ENSE00000762067	16	7
ENSG00000009413	ENSE00000762080	10	8
ENSG00000009413	ENSE00000762080	8	8
ENSG00000009413	ENSE00000762080	9	8
ENSG00000013374	ENSE00000399908	3	7
ENSG00000013374	ENSE00000730212	9	8
ENSG00000015532	ENSE00000418890	8				7
ENSG00000020922	ENSE00000842846	14	7
ENSG00000022840	ENSE00001310821	17	7
ENSG00000023287	ENSE00001503955	15	7
ENSG00000026652	ENSE00000765888	8				7
ENSG00000028203	ENSE00001286232	3		9
ENSG00000028203	ENSE00001286232	4		9
ENSG00000028203	ENSE00001127516	5	7
ENSG00000028203	ENSE00001127516	6	7
ENSG00000031003	ENSE00000764178	20		7
ENSG00000031003	ENSE00000764166	22	7
ENSG00000032742	ENSE00000994979	16	7
ENSG00000032742	ENSE00000994979	18	7
ENSG00000032742	ENSE00000994979	19	7
ENSG00000036054	ENSE00000823224	17	9
ENSG00000036054	ENSE00000823224	18	9
ENSG00000038427	ENSE00000915433	7	7
ENSG00000038427	ENSE00000915433	8	7
ENSG00000048471	ENSE00000668572	3	9
ENSG00000052841	ENSE00001100723	19	7
ENSG00000055044	ENSE00001246796	15	8
ENSG00000055609	ENSE00000730439	38	9
ENSG00000058673	ENSE00001075069	12	8
ENSG00000058673	ENSE00001075069	15	8
ENSG00000062194	ENSE00001224156	4	7
ENSG00000062194	ENSE00001224156	5	7
ENSG00000064419	ENSE00000919447	20				7
ENSG00000064601	ENSE00000662436	11				7
ENSG00000064601	ENSE00001457907	10				7
ENSG00000065883	ENSE00001373256	2			8
ENSG00000065883	ENSE00000924162	5	7
ENSG00000066739	ENSE00001513969	20	9
ENSG00000067900	ENSE00001106113	29	7
ENSG00000067900	ENSE00000666582	19	7
ENSG00000067900	ENSE00000666585	22	7
ENSG00000067900	ENSE00001244553	32	8
ENSG00000067900	ENSE00001540220	32	8
ENSG00000068323	ENSE00001254594	10			8
ENSG00000068323	ENSE00001416650	10			8
ENSG00000069943	ENSE00000884827	5		7
ENSG00000069943	ENSE00000941911	7		8
ENSG00000070269	ENSE00001349062	3		7
ENSG00000070882	ENSE00000832019	14		7
ENSG00000070882	ENSE00000832019	15		7
ENSG00000070882	ENSE00000832019	16		7
ENSG00000072958	ENSE00000873427	2			7
ENSG00000075089	ENSE00000922739	10		7
ENSG00000075945	ENSE00000921921	5		7
ENSG00000075945	ENSE00000921921	6		7
ENSG00000076685	ENSE00001313522	6		7
ENSG00000076685	ENSE00001313522	7		7
ENSG00000077147	ENSE00001222091	10		7
ENSG00000077147	ENSE00000811062	2	8
ENSG00000077458	ENSE00000842898	4	7
ENSG00000079134	ENSE00000799449	14				7
ENSG00000079134	ENSE00001038014	5	7
ENSG00000079134	ENSE00000799447	16	7
ENSG00000079134	ENSE00001038009	3	8
ENSG00000079387	ENSE00000738421	12	8
ENSG00000080345	ENSE00000840489	12		7
ENSG00000080345	ENSE00000840489	13		7
ENSG00000080345	ENSE00001422714	29	8
ENSG00000080345	ENSE00001422714	30	8
ENSG00000080815	ENSE00001023918	6		7
ENSG00000080823	ENSE00001152885	5	9
ENSG00000081177	ENSE00000658779	5	7
ENSG00000082898	ENSE00000757733	5	7
ENSG00000085465	ENSE00000783693	10			7
ENSG00000085465	ENSE00000783693	8			7
ENSG00000085465	ENSE00001515664	11	7
ENSG00000085465	ENSE00001515664	9	7
ENSG00000085511	ENSE00001148239	3	8
ENSG00000085719	ENSE00000698726	9	7
ENSG00000086300	ENSE00000548096	6	7
ENSG00000087008	ENSE00000969027	7	7
ENSG00000088035	ENSE00000773306	7		7
ENSG00000088035	ENSE00001454374	8		7
ENSG00000089057	ENSE00000658041	11				9
ENSG00000089057	ENSE00000658041	12				9
ENSG00000089057	ENSE00001161112	16	7
ENSG00000089057	ENSE00001161112	17	7
ENSG00000090621	ENSE00001328393	12				7
ENSG00000090621	ENSE00001328393	13				7
ENSG00000091140	ENSE00000715789	8	7
ENSG00000091651	ENSE00000682798	5	7
ENSG00000092020	ENSE00000889694	2	9
ENSG00000092439	ENSE00000884669	9	7
ENSG00000093144	ENSE00001446796	2	7
ENSG00000094880	ENSE00000764441	4	7
ENSG00000095564	ENSE00001092246	24		7
ENSG00000096093	ENSE00000756176	7	7
ENSG00000100201	ENSE00000654371	3			7
ENSG00000100201	ENSE00000880294	2	8
ENSG00000100485	ENSE00000656816	17		7
ENSG00000100485	ENSE00000656824	10	7
ENSG00000100522	ENSE00001002747	3		7
ENSG00000100731	ENSE00001136840	6	7
ENSG00000101146	ENSE00001454726	12	8
ENSG00000101146	ENSE00001523030	12	8
ENSG00000101158	ENSE00000662992	6	7
ENSG00000101337	ENSE00000859908	10				7
ENSG00000101337	ENSE00000859908	7				7
ENSG00000101337	ENSE00000859908	9				7
ENSG00000101596	ENSE00001497519	7	7
ENSG00000101782	ENSE00000666799	3	8
ENSG00000102547	ENSE00000836848	2	7
ENSG00000102547	ENSE00000836848	4	7
ENSG00000102547	ENSE00000836848	6	7
ENSG00000103245	ENSE00000664183	4	7
ENSG00000103245	ENSE00000664183	7	7
ENSG00000103248	ENSE00001121679	4	7
ENSG00000103429	ENSE00001105908	5				7
ENSG00000103479	ENSE00000683976	11	7
ENSG00000103479	ENSE00000683976	17	7
ENSG00000103479	ENSE00000684034	6	7
ENSG00000104093	ENSE00000688644	30		7
ENSG00000104093	ENSE00001172620	4		8
ENSG00000104093	ENSE00001172484	24	7
ENSG00000104365	ENSE00001482215	13		9
ENSG00000104626	ENSE00000924781	5	7
ENSG00000104643	ENSE00000679816	4	8
ENSG00000104980	ENSE00000954351	3	7
ENSG00000105738	ENSE00000817774	9				7
ENSG00000106443	ENSE00001149278	3	7
ENSG00000106692	ENSE00000717761	2	7	7
ENSG00000106692	ENSE00000717761	9	7	7
ENSG00000106692	ENSE00001464389	1		7
ENSG00000107625	ENSE00000707030	7	7
ENSG00000107625	ENSE00001026806	4	7
ENSG00000107625	ENSE00000933680	2	8
ENSG00000107669	ENSE00000988061	4	7
ENSG00000107929	ENSE00000984827	5	7
ENSG00000108296	ENSE00001158526	5	7
ENSG00000108510	ENSE00001132708	10	7
ENSG00000108510	ENSE00001132708	12	7
ENSG00000108510	ENSE00001113098	24	7
ENSG00000108510	ENSE00001113098	26	7
ENSG00000108510	ENSE00001113105	17	7
ENSG00000108510	ENSE00001113105	19	7
ENSG00000108510	ENSE00001132738	5	7
ENSG00000108510	ENSE00001132738	7	7
ENSG00000108588	ENSE00000742037	12	7
ENSG00000109452	ENSE00001081776	22	7
ENSG00000109572	ENSE00001429020	13	7
ENSG00000109572	ENSE00001479671	14	7
ENSG00000109572	ENSE00001151761	7	7
ENSG00000110274	ENSE00000747702	5	11			7
ENSG00000110422	ENSE00000709777	4		7
ENSG00000111011	ENSE00001387394	6	7
ENSG00000111011	ENSE00001387394	8	7
ENSG00000111011	ENSE00001387394	9	7
ENSG00000111300	ENSE00000938097	17		7
ENSG00000111300	ENSE00001311173	24	7
ENSG00000111711	ENSE00000726086	3		7
ENSG00000111799	ENSE00001143690	6	8
ENSG00000112079	ENSE00000748945	12		7
ENSG00000112282	ENSE00000763895	18		7
ENSG00000112282	ENSE00000763895	19		7
ENSG00000112282	ENSE00000763903	19	8
ENSG00000112282	ENSE00000763903	20	8
ENSG00000112305	ENSE00000810376	6	7
ENSG00000112305	ENSE00000810376	7	7
ENSG00000112305	ENSE00001013968	5	10
ENSG00000112305	ENSE00001013968	6	10
ENSG00000112339	ENSE00001445690	5	8
ENSG00000112701	ENSE00000918591	13		7
ENSG00000112701	ENSE00000918591	14		7
ENSG00000112701	ENSE00000797955	7	7
ENSG00000112701	ENSE00000797955	8	7
ENSG00000112701	ENSE00000918596	18	7
ENSG00000112701	ENSE00000918596	19	7
ENSG00000112763	ENSE00000703566	5	7
ENSG00000112763	ENSE00001402354	5	7
ENSG00000112763	ENSE00001526731	6	7
ENSG00000113318	ENSE00000757181	22	7
ENSG00000113318	ENSE00001505344	7	8
ENSG00000113580	ENSE00001082914	5	7
ENSG00000113593	ENSE00000748743	3	7
ENSG00000113638	ENSE00001354839	5	7
ENSG00000114353	ENSE00001498317	10				9
ENSG00000115084	ENSE00001310472	14		7
ENSG00000115084	ENSE00001216210	7		10
ENSG00000115355	ENSE00001353880	18	8
ENSG00000115355	ENSE00001035746	15	8
ENSG00000115419	ENSE00000934465	14	7
ENSG00000115464	ENSE00000932726	15	7
ENSG00000115464	ENSE00000932726	16	7
ENSG00000115464	ENSE00001533945	3	8
ENSG00000115524	ENSE00000964869	16	7
ENSG00000115750	ENSE00000709697	13	7
ENSG00000115750	ENSE00000709689	9	7
ENSG00000115750	ENSE00001172010	14	8
ENSG00000115750	ENSE00000804705	3	11
ENSG00000115760	ENSE00000809498	68	8
ENSG00000115942	ENSE00000784545	4	7
ENSG00000116106	ENSE00000965134	3	7
ENSG00000116688	ENSE00000745403	4		7
ENSG00000116741	ENSE00000790950	2	7
ENSG00000116741	ENSE00000790952	4	7
ENSG00000116957	ENSE00001069491	13	7
ENSG00000117385	ENSE00001458017	2	7
ENSG00000117616	ENSE00001264493	5	7
ENSG00000117984	ENSE00000690124	3				7
ENSG00000118267	ENSE00001305568	2	7
ENSG00000118267	ENSE00001536307	3	7
ENSG00000118507	ENSE00000798694	6	7
ENSG00000118507	ENSE00000597434	2	8
ENSG00000119636	ENSE00001429961	2		11
ENSG00000119636	ENSE00001517218	2	7
ENSG00000119636	ENSE00001517218	7	7
ENSG00000119720	ENSE00000912021	3	7
ENSG00000119965	ENSE00000933514	3	8
ENSG00000120159	ENSE00000928006	3	9
ENSG00000120314	ENSE00001420176	7	8
ENSG00000121897	ENSE00001077298	2	8
ENSG00000122299	ENSE00000829706	20	7
ENSG00000122299	ENSE00000829706	21	7
ENSG00000122299	ENSE00000829715	12	7
ENSG00000122299	ENSE00000829715	13	7
ENSG00000122435	ENSE00000831284	10	7
ENSG00000122861	ENSE00001169184	5			7
ENSG00000122861	ENSE00001169184	6			7
ENSG00000122861	ENSE00001169184	7			7
ENSG00000124222	ENSE00001454443	10	9
ENSG00000124508	ENSE00001038732	4	7
ENSG00000124508	ENSE00001038732	5	7
ENSG00000124789	ENSE00000848147	10	7
ENSG00000124789	ENSE00000848153	4	7
ENSG00000125351	ENSE00000854498	2		7
ENSG00000125676	ENSE00000857598	36	7
ENSG00000125772	ENSE00000990094	7	7
ENSG00000125779	ENSE00000657930	4		7
ENSG00000125954	ENSE00000658502	10			7
ENSG00000126777	ENSE00000867340	34	7
ENSG00000126777	ENSE00000867340	35	7
ENSG00000127481	ENSE00001045754	57				7
ENSG00000127481	ENSE00001045754	58				7
ENSG00000127481	ENSE00001466224	53		7
ENSG00000127804	ENSE00001134111	6	7
ENSG00000127993	ENSE00001280081	3	7
ENSG00000128059	ENSE00001032572	6	7
ENSG00000128059	ENSE00001074653	9	7
ENSG00000128845	ENSE00001127512	5	9
ENSG00000128915	ENSE00001228327	10	7
ENSG00000128923	ENSE00001141734	9	7
ENSG00000129071	ENSE00000885771	3	10
ENSG00000130921	ENSE00001226587	3	7
ENSG00000131051	ENSE00001049067	4	7
ENSG00000131051	ENSE00000898547	9	7
ENSG00000131238	ENSE00000899696	2	7
ENSG00000131238	ENSE00000899696	3	7
ENSG00000131238	ENSE00001458623	1	10
ENSG00000131323	ENSE00000660519	10	7
ENSG00000131323	ENSE00000660519	9	7
ENSG00000132256	ENSE00001189573	8	7
ENSG00000132549	ENSE00001337523	36		7
ENSG00000132549	ENSE00001088647	54	7
ENSG00000132549	ENSE00001337529	34	7
ENSG00000132950	ENSE00001493762	5	8
ENSG00000132950	ENSE00001541459	8	8
ENSG00000132952	ENSE00000906665	9		7
ENSG00000133103	ENSE00000907512	13	7
ENSG00000133103	ENSE00000907512	14	7
ENSG00000133119	ENSE00000817037	3	10
ENSG00000133302	ENSE00001483579	11		7
ENSG00000133302	ENSE00000908256	18	7
ENSG00000133302	ENSE00001523382	9	15
ENSG00000133393	ENSE00000909153	2	7
ENSG00000134014	ENSE00001528551	1	7
ENSG00000134255	ENSE00000958213	4		7
ENSG00000134352	ENSE00000914132	10	7
ENSG00000134352	ENSE00000914132	11	7
ENSG00000134352	ENSE00000914132	12	7
ENSG00000134352	ENSE00000914132	13	7
ENSG00000134744	ENSE00000915863	12	7
ENSG00000134744	ENSE00000915863	13	7
ENSG00000135040	ENSE00000804088	18	8
ENSG00000135108	ENSE00000918075	3		8
ENSG00000135108	ENSE00000918074	4	8
ENSG00000135164	ENSE00001519281	12	7	9
ENSG00000135164	ENSE00001324892	13	7
ENSG00000135164	ENSE00001324892	15	7
ENSG00000135205	ENSE00001090691	8	7
ENSG00000135541	ENSE00001350326	5	8
ENSG00000135924	ENSE00001376590	10			7
ENSG00000135924	ENSE00001422614	8			7
ENSG00000135924	ENSE00001422614	9			7
ENSG00000136051	ENSE00000923028	21		7
ENSG00000136051	ENSE00000923037	30	8
ENSG00000136243	ENSE00000923986	2			7
ENSG00000136828	ENSE00001460576	8		9
ENSG00000137845	ENSE00000931488	4	7
ENSG00000137845	ENSE00000931488	6	7
ENSG00000137845	ENSE00000931488	7	7
ENSG00000138032	ENSE00001477859	6		7
ENSG00000138050	ENSE00000932545	2		7
ENSG00000138095	ENSE00000932590	11	7
ENSG00000138095	ENSE00001505996	29	8
ENSG00000138119	ENSE00000932965	7		7
ENSG00000138459	ENSE00000967551	6		7
ENSG00000138592	ENSE00000931367	3	7
ENSG00000138592	ENSE00000931375	11	7
ENSG00000138688	ENSE00001536211	29	8
ENSG00000138688	ENSE00001536211	31	8
ENSG00000138757	ENSE00001415446	11	7
ENSG00000138757	ENSE00001415446	12	7
ENSG00000138821	ENSE00000970129	6	7
ENSG00000138821	ENSE00000970129	7	7
ENSG00000140632	ENSE00000944214	12			8
ENSG00000140632	ENSE00000944214	13			8
ENSG00000140694	ENSE00000944500	18		7
ENSG00000140950	ENSE00000945778	7			7
ENSG00000141027	ENSE00001013789	12	8
ENSG00000141027	ENSE00001013789	14	8
ENSG00000141027	ENSE00001013789	15	8
ENSG00000141027	ENSE00001523062	15	8
ENSG00000141446	ENSE00001495830	9		7
ENSG00000142046	ENSE00000951971	2				7
ENSG00000142875	ENSE00001519775	1		7
ENSG00000142875	ENSE00001067173	3	7
ENSG00000142875	ENSE00001067173	5	7
ENSG00000142875	ENSE00001067173	6	7
ENSG00000143207	ENSE00001413509	16	7
ENSG00000143207	ENSE00001413509	17	7
ENSG00000143207	ENSE00001413509	18	7
ENSG00000143207	ENSE00001445310	15	7
ENSG00000143207	ENSE00001445310	17	7
ENSG00000143322	ENSE00001386803	13	7
ENSG00000143322	ENSE00001510521	12	7
ENSG00000143322	ENSE00001445181	11	7
ENSG00000143322	ENSE00001445181	12	7
ENSG00000143797	ENSE00001070553	13	7
ENSG00000143952	ENSE00000962889	12	8
ENSG00000143952	ENSE00000962889	15	8
ENSG00000144161	ENSE00000963824	4	7
ENSG00000144713	ENSE00000966699	2	7
ENSG00000144713	ENSE00000966699	3	7
ENSG00000145391	ENSE00001192306	8				7
ENSG00000145632	ENSE00000971406	7		8
ENSG00000145715	ENSE00000998740	19	7
ENSG00000145780	ENSE00001082608	3	7
ENSG00000146282	ENSE00000974854	13	7
ENSG00000146414	ENSE00001084887	8	7
ENSG00000146414	ENSE00001084887	9	7
ENSG00000146414	ENSE00001308303	10	7
ENSG00000146414	ENSE00001308303	9	7
ENSG00000146414	ENSE00001444779	3	8
ENSG00000147789	ENSE00001287019	5	7
ENSG00000148154	ENSE00001462997	9		7
ENSG00000148481	ENSE00001526117	7		9
ENSG00000148516	ENSE00001373193	6	7		7
ENSG00000148516	ENSE00001373193	7	7		7
ENSG00000148680	ENSE00001358830	4	7
ENSG00000148680	ENSE00001424525	3	7
ENSG00000148680	ENSE00001517918	3	7
ENSG00000148926	ENSE00001195496	4				7
ENSG00000149182	ENSE00001131344	4		7
ENSG00000149311	ENSE00001155894	6		7
ENSG00000149311	ENSE00000989980	58	7
ENSG00000151025	ENSE00001470262	11	7
ENSG00000151233	ENSE00000998426	4		7
ENSG00000151233	ENSE00000998426	5		7
ENSG00000151292	ENSE00001082724	8		7
ENSG00000151292	ENSE00001082724	9		7
ENSG00000151461	ENSE00001401684	2	7
ENSG00000151461	ENSE00001479975	3	7
ENSG00000151461	ENSE00001479960	1	7
ENSG00000151461	ENSE00001527124	2	16
ENSG00000151575	ENSE00001000441	11	7
ENSG00000151718	ENSE00001479293	5	7
ENSG00000151914	ENSE00001136004	24		7
ENSG00000151914	ENSE00001136004	34		7
ENSG00000151914	ENSE00001185799	35	7
ENSG00000151914	ENSE00001185799	45	7
ENSG00000151914	ENSE00001185799	50	7
ENSG00000151914	ENSE00001185799	51	7
ENSG00000151914	ENSE00001002414	23	7
ENSG00000151914	ENSE00001002414	37	7
ENSG00000151914	ENSE00001185743	51	8
ENSG00000151914	ENSE00001185743	61	8
ENSG00000151914	ENSE00001185743	66	8
ENSG00000151914	ENSE00001185743	67	8
ENSG00000152127	ENSE00000963940	4		7
ENSG00000153201	ENSE00001291545	23		7
ENSG00000153234	ENSE00001009601	4	7
ENSG00000155329	ENSE00001020399	3	7
ENSG00000155329	ENSE00001020399	4	7
ENSG00000156011	ENSE00001249751	3	7
ENSG00000156011	ENSE00001023883	11	8
ENSG00000156011	ENSE00001023883	3	8
ENSG00000156011	ENSE00001023883	8	8
ENSG00000156162	ENSE00001241419	12		7
ENSG00000156313	ENSE00001239229	17	7
ENSG00000156313	ENSE00001239229	18	7
ENSG00000156313	ENSE00001477761	15	7
ENSG00000156345	ENSE00001377329	7				7
ENSG00000156345	ENSE00001393544	7				7
ENSG00000156345	ENSE00001393544	8				7
ENSG00000156697	ENSE00001454190	1	10
ENSG00000156875	ENSE00001028836	7	7	8
ENSG00000156983	ENSE00001165200	9				7
ENSG00000157106	ENSE00001505937	11		7
ENSG00000157106	ENSE00001030376	53		7
ENSG00000157106	ENSE00001030364	61	7
ENSG00000157211	ENSE00001454958	4				8
ENSG00000157211	ENSE00001522716	8				8
ENSG00000157796	ENSE00001035123	8		8
ENSG00000158526	ENSE00001465923	5	7
ENSG00000159082	ENSE00001043066	8		7
ENSG00000159082	ENSE00001043066	9		7
ENSG00000159082	ENSE00001043082	21		7
ENSG00000159592	ENSE00001046585	3		7
ENSG00000159592	ENSE00001046585	4		7
ENSG00000160218	ENSE00001050639	20		7
ENSG00000160218	ENSE00001050659	4	8
ENSG00000160310	ENSE00001051359	8		7
ENSG00000160310	ENSE00001051359	9		7
ENSG00000160570	ENSE00001053038	4				7
ENSG00000161265	ENSE00001426358	6		21
ENSG00000162086	ENSE00001118943	6	7
ENSG00000162601	ENSE00001066733	13		7
ENSG00000162601	ENSE00001066733	9		7
ENSG00000162607	ENSE00001066770	6	7
ENSG00000162607	ENSE00001454459	9	8
ENSG00000162869	ENSE00001343231	12	7
ENSG00000163281	ENSE00001072992	4		7
ENSG00000163513	ENSE00001075573	3	10
ENSG00000163513	ENSE00001075573	4	10
ENSG00000163517	ENSE00001075601	4				7
ENSG00000163539	ENSE00001312305	28	8
ENSG00000163539	ENSE00001312305	29	8
ENSG00000163608	ENSE00001076508	4	7
ENSG00000163608	ENSE00001076508	5	7
ENSG00000163608	ENSE00001076508	6	7
ENSG00000163728	ENSE00001077723	7	7
ENSG00000163808	ENSE00001421612	27	7
ENSG00000163808	ENSE00001078481	27	7
ENSG00000163946	ENSE00001122109	22	7
ENSG00000163946	ENSE00001344798	24	7
ENSG00000163946	ENSE00001519145	17	7
ENSG00000164038	ENSE00001338594	3	7
ENSG00000164048	ENSE00001080865	7		7
ENSG00000164066	ENSE00001348844	8		7
ENSG00000164066	ENSE00001081025	2	8
ENSG00000164118	ENSE00001081601	9	7
ENSG00000164134	ENSE00001081752	15	8
ENSG00000164180	ENSE00001082157	6		8
ENSG00000164631	ENSE00001421524	5	7
ENSG00000164631	ENSE00001421524	6	7
ENSG00000164631	ENSE00001425401	5	7
ENSG00000165280	ENSE00001398084	14	9
ENSG00000165895	ENSE00001507171	2	7
ENSG00000166012	ENSE00001356193	3	8
ENSG00000166200	ENSE00001100894	8		7
ENSG00000166266	ENSE00001101623	15	8
ENSG00000166881	ENSE00001107402	4		7
ENSG00000166881	ENSE00001107404	3		7
ENSG00000166987	ENSE00001108445	8				7
ENSG00000166987	ENSE00001267896	7				7
ENSG00000166987	ENSE00001108451	9			8
ENSG00000168003	ENSE00001271247	3	8
ENSG00000168003	ENSE00001271247	5	8
ENSG00000168003	ENSE00001271247	6	8
ENSG00000168038	ENSE00001536955	18	10
ENSG00000168116	ENSE00001453480	4	8
ENSG00000168228	ENSE00001122919	2		7
ENSG00000168228	ENSE00001122855	8		7
ENSG00000168438	ENSE00001126165	14	7
ENSG00000168438	ENSE00001126165	15	7
ENSG00000168438	ENSE00001126242	4	7
ENSG00000168438	ENSE00001126242	5	7
ENSG00000169045	ENSE00001153205	8		7
ENSG00000169045	ENSE00001153205	9		7
ENSG00000169359	ENSE00001182133	2		7
ENSG00000169379	ENSE00001390169	5	8
ENSG00000169379	ENSE00001390169	7	8
ENSG00000169762	ENSE00001540772	12	7
ENSG00000170017	ENSE00001151824	8	7
ENSG00000170242	ENSE00001277625	23	7
ENSG00000170242	ENSE00001277625	24	7
ENSG00000170417	ENSE00001163828	5		7
ENSG00000171097	ENSE00001458219	5	14
ENSG00000171109	ENSE00001128192	10	7
ENSG00000171109	ENSE00001128192	11	7
ENSG00000171109	ENSE00001267382	3	7
ENSG00000171109	ENSE00001267382	4	7
ENSG00000171988	ENSE00001537350	8	7
ENSG00000171988	ENSE00001333792	10	7
ENSG00000171988	ENSE00001333792	3	7
ENSG00000171988	ENSE00001178792	16	8
ENSG00000171988	ENSE00001178792	9	8
ENSG00000172086	ENSE00001144361	4	8
ENSG00000172262	ENSE00001271086	6	7
ENSG00000172262	ENSE00001175181	6	7
ENSG00000172262	ENSE00001175181	7	7
ENSG00000172262	ENSE00001489229	5	7
ENSG00000172262	ENSE00001538941	5	7
ENSG00000172671	ENSE00001312825	4		7
ENSG00000172671	ENSE00001312825	7		7
ENSG00000172671	ENSE00001463314	6	7
ENSG00000172869	ENSE00001272476	10		7
ENSG00000172869	ENSE00001404246	22	7
ENSG00000172901	ENSE00001345544	7		7
ENSG00000172901	ENSE00001345544	8		7
ENSG00000172901	ENSE00001323774	5	7
ENSG00000172901	ENSE00001323774	6	7
ENSG00000172954	ENSE00001251693	5	7
ENSG00000172954	ENSE00001251693	6	7
ENSG00000173230	ENSE00001239518	14	7
ENSG00000173230	ENSE00001239528	13	7
ENSG00000173230	ENSE00001516200	2	27
ENSG00000173409	ENSE00001259622	3	9
ENSG00000173409	ENSE00001259622	4	9
ENSG00000174442	ENSE00001199169	10	7
ENSG00000174485	ENSE00001200290	7		7
ENSG00000174485	ENSE00001268791	17	7
ENSG00000174606	ENSE00001196582	5		14
ENSG00000174720	ENSE00001423574	1	7
ENSG00000174720	ENSE00001284827	9	8
ENSG00000174839	ENSE00001180702	6		7
ENSG00000174839	ENSE00001180673	12		7
ENSG00000174839	ENSE00001180673	6		7
ENSG00000176142	ENSE00001239779	3		7
ENSG00000176783	ENSE00001240074	7	7
ENSG00000178467	ENSE00001277608	7				7
ENSG00000180611	ENSE00001215465	2	7
ENSG00000181381	ENSE00001479821	2		7
ENSG00000181381	ENSE00001081479	23		8
ENSG00000181381	ENSE00001534858	34	7
ENSG00000181381	ENSE00001479789	25	8
ENSG00000181544	ENSE00001246044	7		7
ENSG00000181544	ENSE00001246044	8		7
ENSG00000181929	ENSE00001236049	4		7
ENSG00000182670	ENSE00001320540	32	7
ENSG00000182670	ENSE00001320540	33	7
ENSG00000182670	ENSE00001291915	35	8
ENSG00000182670	ENSE00001291915	36	8
ENSG00000182670	ENSE00001306017	25	8
ENSG00000182670	ENSE00001306017	26	8
ENSG00000182670	ENSE00001307807	19	8
ENSG00000182670	ENSE00001307807	20	8
ENSG00000182858	ENSE00001318504	8				7
ENSG00000182858	ENSE00001310935	11				7
ENSG00000182919	ENSE00001391460	8		7
ENSG00000182919	ENSE00001403886	9		7
ENSG00000182919	ENSE00001311195	4	8
ENSG00000183255	ENSE00001291155	4	7
ENSG00000183255	ENSE00001291155	5	7
ENSG00000184014	ENSE00001317239	15	7
ENSG00000185298	ENSE00001326497	3	7
ENSG00000185480	ENSE00001301820	10	7
ENSG00000185480	ENSE00001301820	8	7
ENSG00000185480	ENSE00001513574	9	7
ENSG00000185480	ENSE00001513572	10	22
ENSG00000186298	ENSE00001332985	3		7
ENSG00000189079	ENSE00001485950	2	7
ENSG00000196652	ENSE00001391188	7	7
ENSG00000196712	ENSE00001105226	10				7
ENSG00000196712	ENSE00001105226	18				7
ENSG00000196712	ENSE00000709499	3	7
ENSG00000196712	ENSE00001105172	31	7
ENSG00000197562	ENSE00001142408	6				8
ENSG00000197912	ENSE00001427640	8				7
ENSG00000197969	ENSE00000803902	62		7
ENSG00000197969	ENSE00000803902	63		7
ENSG00000197969	ENSE00001171863	13	8
ENSG00000198162	ENSE00000913390	10	7
ENSG00000198231	ENSE00001235085	7	7
ENSG00000198231	ENSE00001235085	8	7
ENSG00000198231	ENSE00000742057	6	7
ENSG00000198231	ENSE00000742057	7	7
ENSG00000198265	ENSE00001178681	29		7
ENSG00000198265	ENSE00000947870	21	7
ENSG00000198301	ENSE00001139360	10	7
ENSG00000198301	ENSE00001139360	9	7
ENSG00000198498	ENSE00001369382	4	7
ENSG00000198498	ENSE00001425146	2	8
ENSG00000198898	ENSE00001236695	6	7
ENSG00000198917	ENSE00001143487	3	9
ENSG00000198945	ENSE00000975606	15	7
ENSG00000198945	ENSE00000975606	16	7
